# Supplementary material for: Harvest models of small populations of a large carnivore using Bayesian forecasting
Source: Ecol Appl. 2020 Jan 28;30(3):e02063. doi: 10.1002/eap.2063 (PMC7187313; doi:10.1002/eap.2063)
Supplement: Supplementary file 3 [file EAP-30-e02063-s003.csv]

year	run	country	region	census	harvest	harvest_F_>1yr	harvest_F_kitten
1998	1	S	Z	82	44	15	1
1999	2	S	Z	84	30	14	2
2000	3	S	Z	63	52	14	7
2001	4	S	Z	49	39	12	7
2002	5	S	Z	44	31	8	5
2003	6	S	Z	39	19	3	1
2004	7	S	Z	32	17	4	2
2005	8	S	Z	42	8	2	0
2006	9	S	Z	44	16	6	3
2007	10	S	Z	42	16	5	3
2008	11	S	Z	53	26	7	6
2009	12	S	Z	53	55	22	7
2010	13	S	Z	35	42	15	2
2011	14	S	Z	39	59	24	6
2012	15	S	Z	31	18	5	3
2013	16	S	Z	14	9	3	1
2014	17	S	Z	20	1	1	0
2015	18	S	Z	33	8	2	2
2016	19	S	Z	38	38	5	15
2017	20	S	Z	36	36	9	4
1998	1	S	Y	41	13	4	1
1999	2	S	Y	37	16	6	2
2000	3	S	Y	30	13	5	3
2001	4	S	Y	28	8	2	2
2002	5	S	Y	20	5	3	0
2003	6	S	Y	19	6	3	0
2004	7	S	Y	7	1	0	0
2005	8	S	Y	14	0	0	0
2006	9	S	Y	11	2	0	0
2007	10	S	Y	12	0	0	0
2008	11	S	Y	16	0	0	0
2009	12	S	Y	17	4	2	0
2010	13	S	Y	18	8	3	1
2011	14	S	Y	24	12	2	1
2012	15	S	Y	26	7	2	0
2013	16	S	Y	14	8	2	0
2014	17	S	Y	16	6	3	1
2015	18	S	Y	16	2	0	0
2016	19	S	Y	18	12	3	2
2017	20	S	Y	19	9	2	0
1998	1	S	AC	36	5	1	0
1999	2	S	AC	36	7	2	0
2000	3	S	AC	34	18	6	1
2001	4	S	AC	38	15	8	2
2002	5	S	AC	29	16	8	2
2003	6	S	AC	24	7	3	0
2004	7	S	AC	21	8	3	0
2005	8	S	AC	31	4	0	0
2006	9	S	AC	31	2	0	0
2007	10	S	AC	23	6	2	0
2008	11	S	AC	37	7	2	0
2009	12	S	AC	41	23	8	1
2010	13	S	AC	28	13	6	1
2011	14	S	AC	32	11	4	1
2012	15	S	AC	34	26	6	4
2013	16	S	AC	22	34	10	2
2014	17	S	AC	13	7	2	0
2015	18	S	AC	13	3	1	1
2016	19	S	AC	27	12	4	1
2017	20	S	AC	28	15	7	0
1998	1	S	BD	35	3	1	0
1999	2	S	BD	37	4	1	0
2000	3	S	BD	23	1	1	0
2001	4	S	BD	34	1	0	0
2002	5	S	BD	39	0	0	0
2003	6	S	BD	32	0	0	0
2004	7	S	BD	25	0	0	0
2005	8	S	BD	32	2	1	0
2006	9	S	BD	23	1	0	1
2007	10	S	BD	24	2	0	0
2008	11	S	BD	33	0	0	0
2009	12	S	BD	37	2	0	0
2010	13	S	BD	33	19	8	2
2011	14	S	BD	44	13	5	1
2012	15	S	BD	43	28	13	4
2013	16	S	BD	30	25	7	4
2014	17	S	BD	17	8	3	1
2015	18	S	BD	32	8	2	2
2016	19	S	BD	28	14	3	2
2017	20	S	BD	26	23	6	3
1996	1	N	2	14	15	1	2
1997	2	N	2	20	18	4	2
1998	3	N	2	14	29	8	4
1999	4	N	2	20	21	7	2
2000	5	N	2	12	18	5	3
2001	6	N	2	13	16	7	0
2002	7	N	2	9	14	6	2
2003	8	N	2	4	15	4	2
2004	9	N	2	7	7	2	1
2005	10	N	2	13	10	3	2
2006	11	N	2	13	6	2	2
2007	12	N	2	13	10	4	1
2008	13	N	2	14	22	4	2
2009	14	N	2	19	27	8	2
2010	15	N	2	17	28	10	3
2011	16	N	2	14	26	9	2
2012	17	N	2	16	16	4	2
2013	18	N	2	16	23	9	2
2014	19	N	2	16	29	11	5
2015	20	N	2	16	37	9	3
2016	21	N	2	9	21	8	0
2017	22	N	2	9	5	3	0
1996	1	N	3	1	4	0	1
1997	2	N	3	3	5	0	0
1998	3	N	3	2	11	4	0
1999	4	N	3	3	14	3	1
2000	5	N	3	5	9	2	2
2001	6	N	3	5	10	6	1
2002	7	N	3	7	12	5	2
2003	8	N	3	3	5	3	0
2004	9	N	3	3	1	1	0
2005	10	N	3	6	1	1	0
2006	11	N	3	5	3	2	0
2007	12	N	3	6	6	4	1
2008	13	N	3	5	11	4	2
2009	14	N	3	6	10	2	3
2010	15	N	3	4	9	5	0
2011	16	N	3	4	11	3	0
2012	17	N	3	5	5	0	1
2013	18	N	3	7	8	2	0
2014	19	N	3	5	11	2	1
2015	20	N	3	7	9	1	0
2016	21	N	3	3	6	3	0
2017	22	N	3	5	4	1	0
1996	1	N	4	2	0	0	0
1997	2	N	4	3	0	0	0
1998	3	N	4	6	0	0	0
1999	4	N	4	6	10	2	2
2000	5	N	4	1	11	2	1
2001	6	N	4	5	7	2	2
2002	7	N	4	5	11	6	2
2003	8	N	4	5	5	1	0
2004	9	N	4	6	7	3	0
2005	10	N	4	7	4	3	1
2006	11	N	4	6	6	3	1
2007	12	N	4	6	5	2	0
2008	13	N	4	5	7	0	2
2009	14	N	4	7	6	2	0
2010	15	N	4	9	6	2	0
2011	16	N	4	6	11	4	0
2012	17	N	4	5	6	1	0
2013	18	N	4	1	3	1	0
2014	19	N	4	5	0	0	0
2015	20	N	4	4	2	0	0
2016	21	N	4	1	0	0	0
2017	22	N	4	3	0	0	0
1996	1	N	5	9	10	2	1
1997	2	N	5	7	9	3	0
1998	3	N	5	11	14	6	1
1999	4	N	5	11	15	3	2
2000	5	N	5	6	12	5	1
2001	6	N	5	9	12	5	2
2002	7	N	5	8	14	6	3
2003	8	N	5	7	17	8	4
2004	9	N	5	8	9	0	1
2005	10	N	5	7	12	4	0
2006	11	N	5	10	7	3	0
2007	12	N	5	11	9	3	1
2008	13	N	5	10	11	5	0
2009	14	N	5	9	14	3	1
2010	15	N	5	9	10	3	0
2011	16	N	5	11	9	3	1
2012	17	N	5	6	8	5	0
2013	18	N	5	5	5	1	0
2014	19	N	5	4	0	0	0
2015	20	N	5	2	0	0	0
2016	21	N	5	7	0	0	0
2017	22	N	5	9	0	0	0
1996	1	N	6	20	34	10	4
1997	2	N	6	26	40	10	2
1998	3	N	6	14	32	12	1
1999	4	N	6	14	14	4	3
2000	5	N	6	14	15	2	2
2001	6	N	6	9	7	3	2
2002	7	N	6	11	17	3	4
2003	8	N	6	11	9	2	1
2004	9	N	6	14	3	2	0
2005	10	N	6	14	14	4	4
2006	11	N	6	17	18	6	2
2007	12	N	6	15	29	6	4
2008	13	N	6	23	30	9	4
2009	14	N	6	26	36	16	8
2010	15	N	6	20	59	22	3
2011	16	N	6	18	52	16	4
2012	17	N	6	14	17	7	3
2013	18	N	6	8	15	6	0
2014	19	N	6	12	7	2	1
2015	20	N	6	17	18	6	0
2016	21	N	6	14	31	11	2
2017	22	N	6	19	33	11	5
1996	1	N	7	12	14	6	2
1997	2	N	7	14	16	4	3
1998	3	N	7	10	16	6	1
1999	4	N	7	16	11	5	0
2000	5	N	7	15	20	6	5
2001	6	N	7	5	16	6	2
2002	7	N	7	6	13	6	0
2003	8	N	7	5	7	4	0
2004	9	N	7	2	5	2	0
2005	10	N	7	4	2	1	0
2006	11	N	7	6	0	0	0
2007	12	N	7	8	0	0	0
2008	13	N	7	9	4	0	1
2009	14	N	7	14	8	4	1
2010	15	N	7	6	16	8	1
2011	16	N	7	8	12	4	1
2012	17	N	7	8	9	2	1
2013	18	N	7	10	6	4	0
2014	19	N	7	4	13	4	0
2015	20	N	7	5	4	2	0
2016	21	N	7	6	5	1	0
2017	22	N	7	6	6	1	0
1996	1	N	8	5	4	2	0
1997	2	N	8	7	5	1	1
1998	3	N	8	7	11	5	0
1999	4	N	8	5	1	1	0
2000	5	N	8	6	10	6	2
2001	6	N	8	6	13	7	1
2002	7	N	8	8	11	2	0
2003	8	N	8	10	4	1	0
2004	9	N	8	3	3	2	0
2005	10	N	8	3	1	0	0
2006	11	N	8	5	0	0	0
2007	12	N	8	12	1	1	0
2008	13	N	8	9	4	1	0
2009	14	N	8	9	8	4	0
2010	15	N	8	15	7	1	0
2011	16	N	8	11	16	7	1
2012	17	N	8	13	18	5	4
2013	18	N	8	10	13	3	2
2014	19	N	8	5	10	4	0
2015	20	N	8	8	5	1	2
2016	21	N	8	9	3	2	0
2017	22	N	8	6	4	2	1
