# Supplementary material for: Harvest models of small populations of a large carnivore using Bayesian forecasting
Source: Ecol Appl. 2020 Jan 28;30(3):e02063. doi: 10.1002/eap.2063 (PMC7187313; doi:10.1002/eap.2063)
Supplement: Supplementary file 4 [file EAP-30-e02063-s004.csv]

year	run	country	census	quota	quota_1
1998	1	1	194	140	140
1999	2	1	194	140	108
2000	3	1	150	108	73
2001	4	1	149	73	72
2002	5	1	132	72	67
2003	6	1	114	67	32
2004	7	1	86	32	15
2005	8	1	119	15	28
2006	9	1	109	28	30
2007	10	1	102	30	32
2008	11	1	140	32	99
2009	12	1	148	99	127
2010	13	1	114	127	95
2011	14	1	139	95	86
2012	15	1	135	86	62
2013	16	1	80	62	24
2014	17	1	66	24	0
1996	1	2	64	97	136
1997	2	2	82	136	155
1998	3	2	66	155	139
1999	4	2	75	139	140
2000	5	2	61	140	126
2001	6	2	55	126	121
2002	7	2	56	121	85
2003	8	2	46	85	50
2004	9	2	44	50	50
2005	10	2	56	50	48
2006	11	2	64	48	74
2007	12	2	73	74	96
2008	13	2	76	96	120
2009	14	2	92	120	149
2010	15	2	80	149	175
2011	16	2	74	175	118
2012	17	2	68	118	121
2013	18	2	58	121	79
2014	19	2	53	79	89
